# Supplementary material for: Dual Role of TNF and LTα in Carcinogenesis as Implicated by Studies in Mice
Source: Cancers (Basel). 2021 Apr 8;13(8):1775. doi: 10.3390/cancers13081775 (PMC8068266; doi:10.3390/cancers13081775)
Supplement: Supplementary file 1 [file cancers-13-01775-s001.zip]

Archive with 4 entries (3 files):
- suppl/
- suppl/Table S1.pdf
- suppl/Table S2.pdf
- suppl/Table S3.pdf
